# Supplementary material for: The Responses to Long-Term Water Addition of Soil Bacterial, Archaeal, and Fungal Communities in a Desert Ecosystem
Source: Microorganisms. 2021 Apr 30;9(5):981. doi: 10.3390/microorganisms9050981 (PMC8147197; doi:10.3390/microorganisms9050981)
Supplement: Supplementary file 1 [file microorganisms-09-00981-s001.zip]

Archive with 1 entries (1 files):
- microorganisms-1192912-supplementary.pdf
